# Supplementary material for: Regulatory T Cells Boost Efficacy of Post-Infarction Pluripotent Stem Cell-Derived Cardiovascular Progenitor Cell Transplants
Source: Cells. 2025 Jun 23;14(13):956. doi: 10.3390/cells14130956 (PMC12248464; doi:10.3390/cells14130956)
Supplement: Supplementary file 1 [file cells-14-00956-s001.zip]

Archive with 1 entries (1 files):
- cells-3656457-supplementary.pdf
